# Supplementary material for: A Study on the Biological Activity of Optically Pure Aziridine Phosphines and Phosphine Oxides
Source: Molecules. 2024 Mar 22;29(7):1430. doi: 10.3390/molecules29071430 (PMC11012799; doi:10.3390/molecules29071430)
Supplement: Supplementary file 1 [file molecules-29-01430-s001.zip]

Archive with 1 entries (1 files):
- molecules-2878589-supplementary.pdf
